# Supplementary material for: Genome-wide association study and accuracy of genomic prediction for teat number in Duroc pigs using genotyping-by-sequencing
Source: Genet Sel Evol. 2017 Mar 29;49:35. doi: 10.1186/s12711-017-0311-8 (PMC5371258; doi:10.1186/s12711-017-0311-8)
Supplement: Supplementary file 1 — Additional file 1: Table S1. Significant SNP effects with Bonferroni significance (p < 10−5.91) by three methods of GWAS analysis. [file 12711_2017_311_MOESM1_ESM.xlsx]

## Sheet: Sheet1
Additional File 1: Table S1. Significant SNP effects with the Bonferroni significance (p<10–5.91) by three methods of GWAS analysis.
SNPID	Chr	Position	A1	A2	Freq(A1)	Gene	% of h2	% of r2	EPISNP2_a	PLINK_a	EPISNP1_a	r_EPISNP2_a	r_PLINK_a	r_EPISNP1_a	Freq(A2)	A1A1	A1A2	A2A2	O(HET)	E(HET)	hardy	hardy2	Consequence	IMPACT
S1_29635241	1	29635241	A	T	0.498978		2.33748	1.01963	2.68e-07	4.953e-05	0.00489	27	171	977	0.501022	735	1460	741	0.4973	0.5	0.7678	0.7538	intergenic_variant	MODIFIER	Previous reported region
S1_29857281	1	29857281	T	C	0.377044		1.80196	1.18936	9.15e-07	0.0002762	0.0146	62	325	1925	0.622956	446	1322	1168	0.4503	0.4698	0.02513	0.0239	intergenic_variant	MODIFIER
S1_30181447	1	30181447	C	T	0.316247		1.75984	1.19641	8.7e-07	0.01653	0.0574	60	2618	5291	0.683753	305	1247	1384	0.4247	0.4325	0.3267	0.3162	intergenic_variant	MODIFIER
S1_49616584	1	49616584	A	G	0.105416	GOPC	2.22091	0.718203	6.16e-07	0.001996	0.0082	47	755	1342	0.894584	37	545	2354	0.1856	0.1886	0.3787	0.3528	intron_variant	MODIFIER
S6_57249817	6	57249817	A	G	0.26141	LOC102167727	2.58563	1.43803	2.1e-07	0.0001318	0.00547	25	242	1056	0.73859	222	1091	1623	0.3716	0.3861	0.04461	0.04226	downstream_gene_variant	MODIFIER
S6_57269199	6	57269199	C	G	0.265157	C6H19orf18	2.24775	1.24201	3.67e-07	0.0001735	0.00727	36	270	1246	0.734843	238	1081	1617	0.3682	0.3897	0.003292	0.003069	downstream_gene_variant	MODIFIER
S7_102515990	7	102515990	A	T	0.336342		2.17749	1.4716	8.37e-07	6.838e-07	2.45e-05	56	44	106	0.663658	350	1275	1311	0.4343	0.4464	0.1478	0.1424	intergenic_variant	MODIFIER
S7_102871163	7	102871163	G	C	0.33498		2.76522	1.31142	5.22e-07	1.125e-06	2.61e-05	41	54	108	0.66502	377	1213	1346	0.4131	0.4455	9.724e-05	8.997e-05	intergenic_variant	MODIFIER
S7_102911357	7	102911357	T	G	0.438351		5.97748	4.05768	2.49e-16	8.48e-13	2.7e-08	1	6	7	0.561649	591	1392	953	0.4741	0.4924	0.04694	0.045	intergenic_variant	MODIFIER	Chr7:102.01-105.22 [1,2]
S7_102918321	7	102918321	C	T	0.433753		5.77148	3.80985	1.1e-15	1.906e-12	5.57e-08	3	7	10	0.566247	587	1373	976	0.4676	0.4912	0.009528	0.00903	intergenic_variant	MODIFIER	Chr7:102.01-105.22 [1,2]
S7_103011501	7	103011501	G	A	0.296492	FAM161B	5.972	3.53042	5.02e-12	4.826e-14	1.73e-10	7	5	5	0.703508	290	1161	1485	0.3954	0.4172	0.00529	0.004959	intron_variant	MODIFIER	Chr7:102.01-105.22 [1,2]
S7_103182356	7	103182356	C	T	0.274353	LIN52	5.63917	4.13844	5.89e-12	3.013e-15	8.23e-11	8	4	4	0.725647	235	1141	1560	0.3886	0.3982	0.1945	0.1866	intron_variant	MODIFIER	Chr7:102.01-105.22 [1,2]
S7_103355294	7	103355294	A	G	0.419108		4.84885	2.45448	2.55e-12	2.236e-09	1.32e-05	6	10	75	0.580892	579	1303	1054	0.4438	0.4869	1.758e-06	1.61e-06	intergenic_variant	MODIFIER	Chr7:102.01-105.22 [1,2]
S7_103531476	7	103531476	A	G	0.155995		1.38337	1.32517	1.77e-07	1.341e-05	0.000856	23	111	424	0.844005	57	802	2077	0.2732	0.2633	0.04934	0.04576	intergenic_variant	MODIFIER	Chr7:102.01-105.22 [1,2]
S7_103572184	7	103572184	A	T	0.348944	NPC2	3.73876	1.67998	4.57e-07	8.576e-07	0.000106	40	48	176	0.651056	369	1311	1256	0.4465	0.4544	0.3503	0.34	downstream_gene_variant	MODIFIER	Chr7:102.01-105.22 [1,2]
S7_103572185	7	103572185	A	G	0.270606	NPC2	3.32603	1.59405	1.7e-07	1.306e-06	6.21e-05	22	55	152	0.729394	214	1161	1561	0.3954	0.3948	0.9627	0.9441	downstream_gene_variant	MODIFIER	Chr7:102.01-105.22 [1,2]
S7_103719969	7	103719969	C	G	0.254768		7.24156	4.87996	9.17e-15	5.545e-18	2.59e-13	5	3	3	0.745232	197	1102	1637	0.3753	0.3797	0.5277	0.5119	intergenic_variant	MODIFIER	Chr7:102.01-105.22 [1,2]
S7_103720024	7	103720024	A	T	0.258515		7.1593	5.20091	2.27e-15	1.691e-18	5.49e-14	4	2	2	0.741485	195	1128	1613	0.3842	0.3834	0.9234	0.9043	intergenic_variant	MODIFIER	Chr7:102.01-105.22 [1,2]
S7_103762212	7	103762212	G	C	0.258004	AREL1	7.294	5.59592	5.24e-16	1.945e-19	1.94e-14	2	1	1	0.741996	191	1133	1612	0.3859	0.3829	0.6998	0.6821	intron_variant	MODIFIER	Chr7:102.01-105.22 [1,2]
S7_103795680	7	103795680	G	A	0.476499	FCF1	4.41655	2.05552	5.15e-11	2.759e-08	7.6e-05	9	12	160	0.523501	692	1414	830	0.4816	0.4989	0.05934	0.05685	intron_variant	MODIFIER	Chr7:102.01-105.22 [1,2]
S7_104279523	7	104279523	T	C	0.469176		2.36655	1.46177	1.3e-05	1.567e-07	2e-07	198	23	13	0.530824	666	1423	847	0.4847	0.4981	0.1484	0.1434	intergenic_variant	MODIFIER	Chr7:102.01-105.22 [1,2]
S7_104279615	7	104279615	C	T	0.467813		2.33862	1.49406	8.6e-06	1.097e-07	1.34e-07	164	19	12	0.532187	662	1423	851	0.4847	0.4979	0.1485	0.1433	intergenic_variant	MODIFIER	Chr7:102.01-105.22 [1,2]
S7_106022465	7	106022465	A	G	0.156846	LRRC74A	3.63101	1.46823	2.71e-07	5.43e-10	4.61e-08	28	9	8	0.843154	67	787	2082	0.2681	0.2645	0.5298	0.5079	intron_variant	MODIFIER	Chr7:102.01-105.22 [1,2]
S7_106031745	7	106031745	G	A	0.179326	LRRC74A	4.36309	2.24817	3.9e-08	4.298e-11	1.1e-08	12	8	6	0.820674	95	863	1978	0.2939	0.2943	0.95	0.9251	intron_variant	MODIFIER	Chr7:102.01-105.22 [1,2]
S7_116074457	7	116074457	G	A	0.167575		2.41947	0.957254	3.93e-07	8.407e-06	2.05e-06	38	92	22	0.832425	92	800	2044	0.2725	0.279	0.2087	0.1972	intergenic_variant	MODIFIER
S7_116896091	7	116896091	A	C	0.457425	PTPN21	2.05855	1.23279	6.98e-07	3.19e-06	3.5e-06	50	75	29	0.542575	615	1456	865	0.4959	0.4964	0.9703	0.9555	intron_variant	MODIFIER
S7_116899295	7	116899295	A	C	0.341792	PTPN21	2.42734	1.606	2.97e-08	7.212e-08	1.21e-07	11	16	11	0.658208	390	1227	1319	0.4179	0.4499	0.0001346	0.0001248	intron_variant	MODIFIER
S7_117048022	7	117048022	G	A	0.440565	EML5	2.3805	1.40065	1.04e-07	3.062e-07	3.8e-07	18	32	15	0.559435	581	1425	930	0.4854	0.4929	0.4102	0.3997	intron_variant	MODIFIER
S7_117050944	7	117050944	G	A	0.450954	EML5	2.19274	1.28613	7.86e-07	2.646e-06	2.62e-06	55	70	25	0.549046	590	1468	878	0.5	0.4952	0.628	0.615	synonymous_variant	LOW
S7_117166585	7	117166585	G	A	0.452146	EML5	1.82544	1.24989	8.4e-07	2.774e-06	2.61e-06	57	72	24	0.547854	616	1423	897	0.4847	0.4954	0.2481	0.2408	intron_variant	MODIFIER
S7_117199393	7	117199393	C	G	0.346049	EML5	1.67549	1.42992	2.89e-07	4.275e-07	4.44e-07	31	36	18	0.653951	374	1284	1278	0.4373	0.4526	0.06665	0.06364	intron_variant	MODIFIER
S7_117427134	7	117427134	A	G	0.267371		2.36256	1.04197	8.5e-07	2.558e-06	4.83e-06	58	69	35	0.732629	204	1162	1570	0.3958	0.3918	0.6044	0.5882	intergenic_variant	MODIFIER
S10_54110955	10	54110955	G	T	0.480245		1.59235	1.27269	1.18e-06	6.393e-05	0.00431	73	191	903	0.519755	710	1400	826	0.4768	0.4992	0.01624	0.01549	intron_variant	MODIFIER	Chr10:52.21-53.94 [1]
S10_56183150	10	56183150	A	C	0.224455	KIAA1217	3.02119	0.819763	6.07e-07	9.757e-05	0.000138	45	218	193	0.775545	146	1026	1764	0.3495	0.3481	0.8737	0.8529	intron_variant	MODIFIER	Chr10:52.21-53.94 [1]
S10_56183202	10	56183202	A	G	0.228372	KIAA1217	3.0439	0.757213	1.08e-06	0.0002611	0.000271	67	317	264	0.771628	157	1027	1752	0.3498	0.3524	0.6755	0.6564	intron_variant	MODIFIER	Chr10:52.21-53.94 [1]
S10_56183210	10	56183210	A	G	0.228372	KIAA1217	3.0439	0.757213	1.08e-06	0.0002611	0.000271	68	318	265	0.771628	157	1027	1752	0.3498	0.3524	0.6755	0.6564	intron_variant	MODIFIER	Chr10:52.21-53.94 [1]
S10_56211250	10	56211250	C	T	0.22718	KIAA1217	2.9583	0.759203	1.11e-06	0.0001752	0.000259	69	273	257	0.77282	151	1032	1753	0.3515	0.3511	1	0.979	intron_variant	MODIFIER	Chr10:52.21-53.94 [1]
S11_56562080	11	56562080	A	G	0.430858		1.37924	1.32159	1.16e-06	0.002358	0.00356	72	836	810	0.569142	598	1334	1004	0.4544	0.4904	6.641e-05	6.124e-05	intergenic_variant	MODIFIER
S11_58558301	11	58558301	G	A	0.422514		1.93224	1.12859	7.14e-07	0.00124	0.00285	52	610	725	0.577486	561	1359	1016	0.4629	0.488	0.005751	0.005449	intergenic_variant	MODIFIER
S11_58585276	11	58585276	A	G	0.422854		2.03225	1.08836	7.44e-07	0.001239	0.00297	53	607	735	0.577146	567	1349	1020	0.4595	0.4881	0.001493	0.001398	intergenic_variant	MODIFIER
S11_77347343	11	77347343	G	A	0.345368	ITGBL1	2.81397	1.02067	2.73e-07	9.823e-06	7.05e-06	29	98	46	0.654632	307	1414	1215	0.4816	0.4522	0.0004451	0.0004131	intron_variant	MODIFIER
S11_77752944	11	77752944	T	A	0.326294	FGF14	3.67905	1.78665	5.76e-08	5.873e-07	7.24e-07	14	43	19	0.673706	334	1248	1354	0.4251	0.4397	0.07123	0.06795	intron_variant	MODIFIER
S11_77816888	11	77816888	A	G	0.26703	FGF14	3.38333	1.80748	8.64e-08	1.474e-07	4.15e-07	16	22	17	0.73297	207	1154	1575	0.3931	0.3914	0.8505	0.8321	intron_variant	MODIFIER
S11_77817142	11	77817142	T	C	0.112228	FGF14	2.30168	2.39274	1.06e-06	2.972e-07	1.27e-05	66	31	73	0.887772	37	585	2314	0.1993	0.1993	1	0.9631	intron_variant	MODIFIER
S11_77979808	11	77979808	A	G	0.333447		3.55252	1.38103	1.89e-07	2.769e-06	1.52e-06	24	71	20	0.666553	367	1224	1345	0.4169	0.4445	0.000772	0.0007144	intergenic_variant	MODIFIER
S11_78051202	11	78051202	T	A	0.131642		2.61964	2.93304	5.48e-08	1.742e-08	2.56e-07	13	11	14	0.868358	81	611	2244	0.2081	0.2286	5.019e-06	4.313e-06	intergenic_variant	MODIFIER
S11_78121828	11	78121828	C	T	0.112057		1.68629	2.72404	9.14e-07	3.525e-07	2.2e-05	61	35	98	0.887943	32	594	2310	0.2023	0.199	0.4045	0.3787	intergenic_variant	MODIFIER
S11_78128862	11	78128862	T	G	0.11938		2.28217	2.70883	1.68e-06	9.804e-07	2.59e-05	87	52	107	0.88062	61	579	2296	0.1972	0.2103	0.001476	0.001301	intergenic_variant	MODIFIER
S11_78146077	11	78146077	C	T	0.112738		2.15732	2.36626	1.63e-06	7.274e-07	2.92e-05	85	46	115	0.887262	39	584	2313	0.1989	0.2001	0.7128	0.6785	intergenic_variant	MODIFIER
S11_78203443	11	78203443	G	A	0.115634		2.08385	2.8583	7.7e-07	3.132e-07	1.6e-05	54	33	84	0.884366	36	607	2293	0.2067	0.2045	0.6515	0.6202	intergenic_variant	MODIFIER
S11_78302051	11	78302051	G	A	0.106778		2.15246	2.63226	6.59e-07	2.682e-07	1.02e-05	49	30	58	0.893222	31	565	2340	0.1924	0.1908	0.699	0.6636	intron_variant	MODIFIER
S11_78352514	11	78352514	A	G	0.113931		1.99901	3.11015	2.99e-07	1.436e-07	6.43e-06	32	21	43	0.886069	36	597	2303	0.2033	0.2019	0.7838	0.7492	intergenic_variant	MODIFIER
S11_78375641	11	78375641	C	G	0.159401		2.96935	1.36207	1.13e-06	9.343e-06	2.91e-05	71	97	114	0.840599	79	778	2079	0.265	0.268	0.5356	0.5132	upstream_gene_variant	MODIFIER
S11_78379434	11	78379434	A	G	0.163488	LOC100526069	3.12372	1.67549	3.89e-07	1.936e-06	8.97e-06	37	65	50	0.836512	74	812	2050	0.2766	0.2735	0.5894	0.5665	upstream_gene_variant	MODIFIER
S11_78429686	11	78429686	A	G	0.141349		2.24566	2.117	7.98e-08	1.905e-07	1.27e-05	15	25	72	0.858651	60	710	2166	0.2418	0.2427	0.8197	0.7903	intron_variant	MODIFIER
S11_78480136	11	78480136	C	T	0.111376	BIVM	2.26257	2.56355	2.88e-07	2.468e-07	4.94e-06	30	29	36	0.888624	43	568	2325	0.1935	0.1979	0.2249	0.2081	downstream_gene_variant	MODIFIER
S11_79009219	11	79009219	T	A	0.225817		3.94322	1.86164	9.16e-10	6.968e-07	4.05e-07	10	45	16	0.774183	155	1016	1765	0.346	0.3496	0.5619	0.5442	intergenic_variant	MODIFIER
S11_79048626	11	79048626	A	G	0.110184		2.37846	2.11679	8.5e-07	9.046e-07	1.32e-05	59	49	76	0.889816	35	577	2324	0.1965	0.1961	1	0.9625	intergenic_variant	MODIFIER
S11_79236070	11	79236070	G	T	0.118699	LOC102167592	1.89527	3.03279	1.68e-07	7.869e-08	5.99e-06	21	17	41	0.881301	38	621	2277	0.2115	0.2092	0.5973	0.5669	intron_variant	MODIFIER
S11_79256965	11	79256965	G	A	0.118699	LOC102167592	2.14654	2.88835	3.48e-07	1.725e-07	1.02e-05	34	24	57	0.881301	37	623	2276	0.2122	0.2092	0.4811	0.4539	intron_variant	MODIFIER
S11_79257655	11	79257655	T	C	0.121083	LOC102167592	1.68176	3.1166	1.05e-07	4.567e-08	4.05e-06	19	15	31	0.878917	49	613	2274	0.2088	0.2128	0.298	0.2786	intron_variant	MODIFIER
S11_79257821	11	79257821	A	G	0.120232	LOC102167592	2.49452	2.62112	6.01e-07	2.104e-07	1.17e-05	44	26	63	0.879768	50	606	2280	0.2064	0.2116	0.1903	0.1763	intron_variant	MODIFIER
S11_79336468	11	79336468	A	G	0.11376		2.40406	2.26022	9.26e-07	9.728e-07	1.14e-05	64	51	61	0.88624	48	572	2316	0.1948	0.2016	0.06741	0.06061	intergenic_variant	MODIFIER
S11_79406629	11	79406629	A	G	0.125851		2.19385	3.06607	5.9e-07	5.051e-07	1.82e-05	43	41	89	0.874149	77	585	2274	0.1993	0.22	1.388e-06	1.117e-06	intergenic_variant	MODIFIER
S11_79432538	11	79432538	A	G	0.108822		2.97678	2.17901	9.23e-07	4.567e-07	9.34e-06	63	38	51	0.891178	51	537	2348	0.1829	0.194	0.00304	0.002608	intergenic_variant	MODIFIER
S11_79470568	11	79470568	T	A	0.109673		3.02664	2.51087	1.6e-07	3.425e-08	1.7e-06	20	13	21	0.890327	56	532	2348	0.1812	0.1953	0.0002066	0.0001706	intergenic_variant	MODIFIER
S11_79604135	11	79604135	A	G	0.114782		1.26544	2.62757	6.22e-07	2.421e-07	1.23e-05	48	28	67	0.885218	41	592	2303	0.2016	0.2032	0.65	0.6177	intergenic_variant	MODIFIER
S11_79659412	11	79659412	T	C	0.112228		3.38962	2.04263	1.94e-06	5.173e-07	3.53e-05	92	42	122	0.887772	34	591	2311	0.2013	0.1993	0.6435	0.6108	intergenic_variant	MODIFIER
S11_79670840	11	79670840	A	C	0.218665		3.47327	2.39113	9e-08	3.731e-08	5.2e-08	17	14	9	0.781335	133	1018	1785	0.3467	0.3417	0.4497	0.4338	intergenic_variant	MODIFIER
S11_79683127	11	79683127	C	T	0.113079	LOC102167785	2.63994	2.60178	2.37e-07	1.175e-07	6.48e-06	26	20	45	0.886921	30	604	2302	0.2057	0.2006	0.1969	0.1823	intron_variant&non_coding_transcript_variant	MODIFIER
S11_79683142	11	79683142	T	C	0.112568	LOC102167785	2.62409	2.44763	4.09e-07	2.28e-07	1e-05	39	27	54	0.887432	30	601	2305	0.2047	0.1998	0.1967	0.1808	intron_variant&non_coding_transcript_variant	MODIFIER
S12_4537732	12	4537732	T	C	0.418426		2.37833	1.9864	7.11e-07	5.226e-06	0.000165	51	85	215	0.581574	540	1377	1019	0.469	0.4867	0.0487	0.04656	intergenic_variant	MODIFIER	Chr12:42.93-44.76 [1]
S12_4764236	12	4764236	C	T	0.428304		2.51726	2.08366	1.11e-06	4.202e-06	0.000192	70	77	226	0.571696	540	1435	961	0.4888	0.4897	0.91	0.8951	downstream_gene_variant	MODIFIER
S12_5064512	12	5064512	C	T	0.394414		3.31262	1.60404	3.65e-07	9.534e-07	0.000176	35	50	219	0.605586	485	1346	1105	0.4584	0.4777	0.03047	0.02908	intron_variant	MODIFIER
S12_5573227	12	5573227	T	C	0.428644		3.37404	1.22915	6.09e-07	8.93e-06	0.000514	46	95	339	0.571356	547	1423	966	0.4847	0.4898	0.572	0.5593	intron_variant	MODIFIER
S12_5615207	12	5615207	C	A	0.33498		2.56674	0.953094	3.16e-07	3.94e-05	0.000644	33	155	371	0.66502	347	1273	1316	0.4336	0.4455	0.1472	0.1415	intron_variant	MODIFIER
S12_6258986	12	6258986	G	T	0.286614	CDR2L	1.90179	0.517978	1.04e-06	2.12e-05	0.000118	65	127	183	0.713386	258	1167	1511	0.3975	0.4089	0.1363	0.1307	intron_variant	MODIFIER
S12_50540566	12	50540566	T	C	0.139135	LOC102165602	1.36972	0.939777	0.000612	4.482e-07	1.89e-05	777	37	91	0.860865	51	715	2170	0.2435	0.2396	0.3973	0.376	downstream_gene_variant	MODIFIER
S12_50593258	12	50593258	C	T	0.198059		0.697656	0.846527	0.000526	5.02e-07	2.29e-05	723	40	103	0.801941	121	921	1894	0.3137	0.3177	0.4861	0.468	intergenic_variant	MODIFIER
S12_50678791	12	50678791	G	T	0.142541		1.27616	0.944894	0.000899	7.633e-07	2.31e-05	927	47	104	0.857459	57	723	2156	0.2463	0.2444	0.7626	0.7343	intergenic_variant	MODIFIER
S12_51438454	12	51438454	C	T	0.140668	LOC100739378	1.1933	1.06245	0.000546	3.265e-07	1.48e-05	743	34	78	0.859332	58	710	2168	0.2418	0.2418	1	0.9696	downstream_gene_variant	MODIFIER	Chr12:51.95-52.62 [1,2]
S12_51475872	12	51475872	C	A	0.141178	ASPA	1.23298	0.987754	0.000675	4.785e-07	1.94e-05	822	39	93	0.858822	58	713	2165	0.2428	0.2425	1	0.9697	intron_variant	MODIFIER	Chr12:51.95-52.62 [1,2]
S12_51574540	12	51574540	C	A	0.137602	SHPK	1.83708	1.06302	0.000202	1.058e-07	5.02e-06	509	18	38	0.862398	65	678	2193	0.2309	0.2373	0.14	0.1296	intron_variant	MODIFIER	Chr12:51.95-52.62 [1,2]
S12_51741050	12	51741050	A	C	0.144414	CAMKK1	1.48355	0.912933	0.00114	1.042e-06	3.47e-05	1039	53	121	0.855586	67	714	2155	0.2432	0.2471	0.371	0.3511	intron_variant	MODIFIER
S14_142714636	14	142714636	G	A	0.205381	ATE1	3.07943	1.19608	5.82e-07	1.075e-05	0.000114	42	104	180	0.794619	130	946	1860	0.3222	0.3264	0.4973	0.48	intron_variant&non_coding_transcript_variant	MODIFIER
1. Duijvesteijn N, Veltmaat JM, Knol EF, Harlizius B: High-resolution association mapping of number of teats in pigs reveals regions controlling vertebral development. BMC genomics 2014, 15(1):1.
2. Verardo LL, Silva FF, Lopes MS, Madsen O, Bastiaansen JW, Knol EF, Kelly M, Varona L, Lopes PS, Guimarães SE: Revealing new candidate genes for reproductive traits in pigs: combining Bayesian GWAS and functional pathways. Genetics Selection Evolution 2016, 48(1):1.
